# Supplementary material for: HCN channels contribute to the sensitivity of intravenous anesthetics in developmental mice
Source: Oncotarget. 2018 Feb 5;9(16):12907–17. doi: 10.18632/oncotarget.24408 (PMC5849183; doi:10.18632/oncotarget.24408)
Supplement: Supplementary file 2 [file oncotarget-09-12907-s002.xlsx]

## Sheet: 工作表1
Effect of Propofol on the Max Ih current (-130mV) (pA)
	2 week		3 week		4 week
	Control	Propofol	Control	Propofol	Control	Propofol
cell-1	-563.682	-547.329	-592.529	-536.018	-1007.68	-839.533
cell-2	-602.552	-499.348	-693.397	-649.354	-834.727	-646.952
cell-3	-496.691	-596.236	-691.72	-573.92	-805.856	-649.969
cell-4	-249.201	-182.366	-799.702	-641.281	-949.928	-706.347
cell-5	-357.53	-367.22	-626.076	-573.439	-911.186	-785.472
cell-6	-375.462	-361.256	-647.482	-507.95	-947.671	-739.684
Mean	-440.853	-425.626	-675.151	-580.327	-909.507	-727.993
S.E.M	55.4679	62.2052	29.5075	22.9276	31.1268	31.0942
	5 week
	Control	Propofol
	-1124.78	-775.102
	-1380.59	-689.197
	-1152.52	-756.359
	-1335.52	-1393.57
	-830.456	-620.833
	-976.062	-759.528
	-1133.32	-832.431
	85.4254	114.681
Inhibition of Propofol on the Max Ih current (-130mV) %
	2 week	3 week	4 week	5 week
	Propofol	Propofol	Propofol	Propofol
cell-1	2.9012	9.53725	16.6864	31.0883
cell-2	17.1278	6.3518	22.4953	50.0794
cell-3	-20.0417	17.03	19.3442	34.3733
cell-4	26.8196	19.8101	25.642	-4.34605
cell-5	-2.71036	8.40753	13.7967	25.242
cell-6	3.78363	21.5499	21.9472	22.1845
Mean	4.6467	13.7811	19.9853	26.4369
S.E.M	6.62029	2.64158	1.74871	7.32732
Effect of Ketamine on the Max Ih current (-130mV) (pA)
	2 week		3 week		4 week
	Control	Ketamine	Control	Ketamine	Control	Ketamine
cell-1	-138.71	-146.422	-629.986	-552.746	-680.331	-588.554
cell-2	-492.321	-437.925	-687.585	-465.555	-723.332	-596.502
cell-3	-434	-474.465	-696.252	-598.074	-753.962	-626.527
cell-4	-401.998	-374.737	-699.168	-564.039	-735.622	-633.341
cell-5	-570.173	-515.502	-601.892	-591.21	-849.157	-766.345
cell-6	-322.819	-330.038	-722.966	-619.278	-721.329	-590.774
Mean	-393.337	-379.848	-672.975	-565.15	-743.956	-633.674
S.E.M	61.2658	54.0747	19.0099	22.1865	23.2539	27.635
	5 week
	Control	Ketamine
	-1119.21	-741.981
	-1036.87	-749.063
	-1281.13	-870.483
	-1146.26	-875.635
	-1269.19	-860.707
	-1139.15	-1116.51
	-1165.3	-869.064
	38.2428	55.3464
Inhibition of Ketamine on the Max Ih current (-130mV) %
	2 week	3 week	4 week	5 week
	Ketamine	Ketamine	Ketamine	Ketamine
cell-1	-5.5594	12.2605	13.4901	33.7049
cell-2	11.0489	32.2912	17.5342	27.7574
cell-3	-9.32375	14.101	16.9021	32.0537
cell-4	6.78122	19.3272	13.9041	23.6092
cell-5	9.58857	1.7748	9.75234	32.1846
cell-6	-2.23633	14.342	18.0993	1.98753
Mean	1.71653	8.68279	14.947	25.2162
S.E.M	3.48886	4.07662	1.29933	4.88528
